# Supplementary material for: Immunomodulatory effect of Syphacia obvelata in treatment of experimental DSS-induced colitis in mouse model
Source: Sci Rep. 2019 Dec 13;9:19127. doi: 10.1038/s41598-019-55552-6 (PMC6911064; doi:10.1038/s41598-019-55552-6)
Supplement: Supplementary file 1 — Dataset 1 [file 41598_2019_55552_MOESM1_ESM.xlsx]

## Sheet: Sheet1
			mesenteric lymph nodes(β-actin )					mesenteric lymph nodes(foxp3)
		take off		amplification				take off		amplification				expression
control(m)		17.6		1.9				20.7		1.9				1
s.obv		18.6		1.85				20.9		1.87				1.652
s.obv		19.3		1.87				20.8		1.96				2.751
s.obv		18.2		1.87				20.2		1.87				2.008
s.obv		19.5		1.89				21		1.96				2.766
s.obv		19.2		1.93				20.9		1.94				2.482
s.obv		18.5		1.83				20.7		1.93				1.752
DSS		21.1		1.89				25		1.92				0.58
DSS		19.6		1.87				23.5		1.8				0.635
DSS		21.1		1.88				24.6		1.84				0.808
DSS		19.9		1.93				23.7		1.87				0.665
DSS		20.8		1.83				24.2		1.94				0.749
DSS		20.2		1.9				23.7		1.85				0.805
S.ob/DSS		20.1		1.85				22.1		1.95				1.924
S.ob/DSS		19		1.9				20.8		1.9				2.303
S.ob/DSS		18.9		1.98				20.6		1.91				2.525
S.ob/DSS		19.2		1.91				21.4		1.94				1.776
S.ob/DSS		20.1		1.9				22		1.89				2.168
S.ob/DSS		19.8		1.93				21.9		1.94				1.909
DSS/S.ob		20.2		1.9				22		1.87				2.327
DSS/S.ob		20		1.91				23		1.94				1.048
DSS/S.ob		20.4		1.92				21.9		1.91				2.825
DSS/S.ob		21		1.91				22.3		1.94				3.15
DSS/S.ob		19.8		1.95				21.9		1.81				2.012
DSS/S.ob		20.8		1.91				22.1		1.95				3.144
			peyer's patches(β-actin )					peyer's patches(foxp3)
		take off		amplification				take off		amplification				expression
control(m)		21.1		1.9				23.1		1.9				1
s.obv		21.5		1.94				23.2		1.94				1.216
s.obv		21.1		1.86				22.9		1.87				1.135
s.obv		22.2		1.81				24		1.85				1.121
s.obv		21.1		1.92				23		1.95				1.068
s.obv		20.7		1.9				22.6		1.93				1.07
s.obv		21.4		1.98				23.1		1.89				1.22
DSS		17.6		1.96				22.3		1.92				0.168
DSS		18.4		1.86				23		1.89				0.194
DSS		18		1.91				22.2		1.95				0.245
DSS		17.8		1.88				23.1		1.96				0.122
DSS		17		1.92				22.8		1.94				0.086
DSS		16.9		1.87				22.3		1.79				0.114
S.obv/DSS		22.1		1.83				24		1.87				1.054
S.obv/DSS		21.2		1.94				23		1.9				1.138
S.obv/DSS		22.2		1.86				23.9		1.87				1.206
S.obv/DSS		21.8		1.87				23.5		1.81				1.217
S.obv/DSS		22		1.9				23.6		1.89				1.29
S.obv/DSS		22.3		1.89				23.9		1.87				1.297
DSS/S.ob		21.2		1.92				22.9		1.95				1.216
DSS/S.ob		21.7		1.91				23.7		1.9				1.002
DSS/S.ob		21.2		1.95				22.8		1.89				1.293
DSS/S.ob		22		1.87				23.6		1.88				1.287
DSS/S.ob		21		1.95				22.9		1.79				1.059
DSS/S.ob		21.7		1.82				23.5		1.89				1.124
